# Supplementary material for: High-Purity Bioactive Ingredient—3S,3′S-Astaxanthin: A New Preparation from Genetically Modified Kluyveromyces marxianus without Column Chromatography and Gel Filtration
Source: Antioxidants (Basel). 2023 Apr 4;12(4):875. doi: 10.3390/antiox12040875 (PMC10135142; doi:10.3390/antiox12040875)
Supplement: Supplementary file 1 [file antioxidants-12-00875-s001.zip]

Archive with 1 entries (1 files):
- antioxidants-2316991-supplementary.pdf
